# Supplementary material for: FTIR Analysis of Renal Tissue for the Assessment of Hypertensive Organ Damage and proANP31–67 Treatment
Source: Int J Mol Sci. 2023 Mar 8;24(6):5196. doi: 10.3390/ijms24065196 (PMC10049716; doi:10.3390/ijms24065196)
Supplement: Supplementary file 1 [file ijms-24-05196-s001.zip]

Archive with 1 entries (1 files):
- ijms-2215194-supplementary.pdf
